# Supplementary material for: Synthesis of Quinoline-Based Pt–Sb Complexes with L- or Z-Type Interaction: Ligand-Controlled Redox via Anion Transfer
Source: Organometallics. 2024 Aug 13;43(17):1789–802. doi: 10.1021/acs.organomet.4c00221 (PMC11388469; doi:10.1021/acs.organomet.4c00221)
Supplement: Supplementary file 2 — om4c00221_si_002.xyz [file om4c00221_si_002.xyz]

54
Complex 7
Pt       0.000000000      0.000000000      2.690807489
Sb       0.000000000      0.000000000      0.000000000
Cl       2.175879103      0.822261439      2.959326187
Cl      -0.171745549      0.011830572      5.557791655
Cl       2.467540162      0.000000000     -0.453547774
Cl      -0.232153692      0.010643900     -2.435295061
N       -1.970508630     -0.714658704      2.558417379
N       -0.663496047      1.971948121      2.562649849
N        0.682989154     -1.958573008      2.649906399
C       -2.484987943     -1.246383369      3.660951818
H       -1.805524145     -1.325079141      4.519982142
C       -3.836368714     -1.607413485      3.771323496
H       -4.195055852     -2.044011254      4.704567699
C       -4.674247980     -1.355090337      2.715058339
H       -5.744269391     -1.576625133      2.773647287
C       -4.154874300     -0.799628176      1.524683953
C       -4.987836428     -0.510515479      0.416592053
H       -6.059671892     -0.711091497      0.503868132
C       -4.449960166      0.009043904     -0.732842088
H       -5.089074392      0.247324932     -1.586920858
C       -3.053788883      0.202311544     -0.830673479
H       -2.640574047      0.553971965     -1.780907111
C       -2.199017190     -0.071198242      0.218802360
C       -2.755216755     -0.525313583      1.441202886
C       -1.197056200      2.523902037      3.644644219
H       -1.333924549      1.852872406      4.502813316
C       -1.502020079      3.891645690      3.725524719
H       -1.941153665      4.285404716      4.643229377
C       -1.195998697      4.699903288      2.660316095
H       -1.375845816      5.778550769      2.697869130
C       -0.639208658      4.140124460      1.487637746
C       -0.302839254      4.941646442      0.368332343
H       -0.469630135      6.020662476      0.434216308
C        0.218454256      4.372502726     -0.765972946
H        0.487475697      4.991650111     -1.625312696
C        0.378655987      2.970537035     -0.837137244
H        0.742999812      2.519450500     -1.766269641
C        0.056941585      2.161977155      0.229032073
C       -0.414088038      2.731672032      1.439623797
C        1.103930426     -2.494932223      3.788253717
H        1.089856626     -1.828291143      4.660405379
C        1.483103610     -3.841632895      3.897216356
H        1.823585554     -4.222644415      4.861026892
C        1.383187713     -4.644945374      2.790634274
H        1.639164740     -5.707724735      2.836979719
C        0.942862658     -4.102207267      1.561751686
C        0.820786448     -4.908335536      0.403614032
H        1.066571273     -5.971180659      0.482658504
C        0.405072569     -4.361887663     -0.783490137
H        0.302302138     -4.982905930     -1.676783255
C        0.134269381     -2.978088372     -0.860756381
H       -0.148556827     -2.546085470     -1.826546346
C        0.243212117     -2.161411921      0.243629463
C        0.619023419     -2.712105521      1.496685761
54
Complex 8
Pt       0.000000000      0.000000000      2.674527333
Sb       0.000000000      0.000000000      0.000000000
Cl       0.266194391     -2.336144514      2.660644489
Cl      -0.063204410      0.027242910      5.424266422
Cl      -2.351877895     -0.135572466      2.676701416
Cl       0.110754529      0.264706302     -2.495001004
N       -0.229845081      2.075641471      2.558985300
N        2.081681580      0.168214731      2.600381105
N        0.607141011     -2.791602597     -0.789937536
C       -0.048546326      2.779060409      3.668727892
H        0.277246724      2.206793728      4.547732406
C       -0.333946051      4.150068025      3.755212102
H       -0.155408024      4.673192503      4.695639756
C       -0.875557280      4.777683121      2.663238821
H       -1.157127112      5.834273840      2.696665131
C       -1.084883621      4.053147699      1.468008586
C       -1.669330613      4.663411709      0.331276830
H       -1.968216977      5.713121493      0.402553697
C       -1.855176874      3.949536772     -0.824141761
H       -2.319403697      4.412083050     -1.698191860
C       -1.408030953      2.613182959     -0.899109805
H       -1.495060453      2.075635608     -1.847105160
C       -0.830677483      1.983852430      0.184856307
C       -0.703421710      2.678646740      1.418300020
C        2.717924990      0.274762307      3.759865642
H        2.074895207      0.280319690      4.652784851
C        4.114838740      0.347829201      3.861466389
H        4.572805579      0.441097746      4.847111261
C        4.859400811      0.280545898      2.713715524
H        5.952340434      0.317632790      2.740873318
C        4.213230391      0.150674752      1.463675276
C        4.963983590      0.048178162      0.268747470
H        6.055077319      0.077862516      0.338134569
C        4.332723575     -0.095048714     -0.939575896
H        4.906988949     -0.187091076     -1.864291216
C        2.924746798     -0.117054500     -0.990825365
H        2.427651032     -0.220598786     -1.958698273
C        2.158392098      0.000000000      0.149632979
C        2.783688413      0.110061949      1.419901287
C        1.211791429     -3.908599077     -1.114920734
H        2.309452822     -3.893606159     -1.137162968
C        0.520385986     -5.102556498     -1.433498678
H        1.082932118     -6.002082542     -1.692726056
C       -0.853472742     -5.099351455     -1.413942164
H       -1.426590102     -5.998934009     -1.659683955
C       -1.542305621     -3.909989360     -1.071262759
C       -2.954149665     -3.785859836     -1.029701034
H       -3.566977021     -4.658653258     -1.275206367
C       -3.542939667     -2.589757273     -0.689506233
H       -4.632305567     -2.502062767     -0.665287785
C       -2.754556162     -1.459368728     -0.357990236
H       -3.240057338     -0.523486295     -0.067058088
C       -1.387595567     -1.572007623     -0.390024970
C       -0.745452661     -2.776318295     -0.754542879
49
Complex 9
Pt       0.000000000      0.000000000      2.814239676
Sb       0.000000000      0.000000000      0.000000000
Cl      -1.235960162      1.941813907      3.248356065
Cl       2.005341909      1.083196864      3.309721231
Cl      -0.192586750     -0.119698339     -2.418013494
N        0.993908781     -1.816508412      2.642821116
N       -1.823912438     -0.983747325      2.602068555
C        1.569037104     -2.268506491      3.749356081
H        1.639035441     -1.563350235      4.583366029
C        2.049862203     -3.579350191      3.878386283
H        2.513819629     -3.889453251      4.815583650
C        1.888949801     -4.442343426      2.822801421
H        2.215140862     -5.484479726      2.889735697
C        1.297859997     -3.986737154      1.623040560
C        1.109500026     -4.845310252      0.511653047
H        1.424714532     -5.888834525      0.600326525
C        0.543745727     -4.368725506     -0.642771988
H        0.387597940     -5.029559130     -1.499050958
C        0.188940053     -3.003673647     -0.745138845
H       -0.205635269     -2.629859692     -1.695911491
C        0.364319461     -2.139113104      0.311503128
C        0.881226589     -2.623534246      1.538005418
C       -2.251099684     -1.569482307      3.713033974
H       -1.547507898     -1.594810863      4.552262829
C       -3.537454327     -2.106179998      3.852263772
H       -3.825463311     -2.574683444      4.794112700
C       -4.404788346     -1.994803676      2.793757252
H       -5.429799467     -2.371473217      2.860925877
C       -3.977415178     -1.389158127      1.591830156
C       -4.848039254     -1.264208155      0.481359711
H       -5.873075022     -1.633625634      0.578011042
C       -4.400232565     -0.698335850     -0.683532949
H       -5.065522916     -0.597748375     -1.544777741
C       -3.057739440     -0.267731803     -0.785963911
H       -2.711305624      0.122206114     -1.748639353
C       -2.171103433     -0.352548520      0.269922065
C       -2.638354711     -0.897359467      1.497046775
Cl       2.528879106      0.000000000     -0.239802619
C        0.001272845      2.163276683      0.032339508
C       -1.216366199      2.789833443     -0.227161763
C        1.143535485      2.903081960      0.321761971
C       -1.287527118      4.182003853     -0.202986247
C        1.058613748      4.294941145      0.356688071
C       -0.152222788      4.933736000      0.094664958
H       -2.121297455      2.209979503     -0.434420295
H        2.088175723      2.395589744      0.534636211
H       -2.239772275      4.678443281     -0.410966156
H        1.949822308      4.883431629      0.593909815
H       -0.212232644      6.025474736      0.124628549
49
Complex 10
Pt       0.000000000      0.000000000      2.656458801
Sb       0.000000000      0.000000000      0.000000000
Cl       1.607448177      1.720173013      2.616774529
Cl       0.027937359     -0.012633229      5.378267163
Cl      -0.352425588     -0.004422693     -2.494224653
N       -1.431156172     -1.524038713      2.559974980
N       -1.446531975      1.509234667      2.563161074
C       -2.036280967     -1.874640547      3.687252268
H       -1.767742489     -1.284216385      4.574241108
C       -2.906128670     -2.971462717      3.776179103
H       -3.377682863     -3.200825270      4.732669669
C       -3.101273211     -3.745789581      2.662326902
H       -3.739605673     -4.633663182      2.691251226
C       -2.463655801     -3.403472609      1.448398785
C       -2.625243840     -4.199986231      0.288663556
H       -3.249661816     -5.095145507      0.358899109
C       -2.010632031     -3.854577148     -0.886657531
H       -2.122113830     -4.473338727     -1.779833230
C       -1.250472661     -2.668462871     -0.952782549
H       -0.815210137     -2.366893926     -1.909082958
C       -1.072091508     -1.865716096      0.155236498
C       -1.640536970     -2.237477039      1.404171939
C       -2.044342221      1.860759268      3.694084758
H       -1.761313769      1.277775179      4.581608900
C       -2.924907675      2.948768841      3.784430901
H       -3.389694030      3.179556499      4.743881767
C       -3.139354135      3.713391603      2.667435567
H       -3.787612802      4.594001480      2.697242079
C       -2.507796791      3.371778534      1.450065390
C       -2.686813357      4.160901755      0.287685552
H       -3.322684414      5.048024512      0.356996381
C       -2.073611810      3.819291064     -0.889569872
H       -2.198152170      4.433017994     -1.784486128
C       -1.296032476      2.644652702     -0.954493234
H       -0.858337901      2.347060436     -1.910811196
C       -1.102435974      1.848129440      0.155327830
C       -1.670964233      2.215458609      1.405767819
Cl       1.628261449     -1.699211029      2.607559106
C        2.075313697      0.000000000     -0.450484017
C        2.740964143      1.214523064     -0.607943637
C        2.715042591     -1.218631504     -0.673171179
C        4.081225738      1.202286146     -0.992138969
C        4.055436870     -1.215139136     -1.055649197
C        4.735653803     -0.008363882     -1.214310866
H        2.233421407      2.166922894     -0.422969270
H        2.186807866     -2.169192124     -0.542933032
H        4.616292195      2.147868318     -1.116230252
H        4.570304469     -2.164108122     -1.229376342
H        5.787266837     -0.011732370     -1.514103528
64
Complex 11
Pt       0.000000000      0.000000000      2.674369522
Sb       0.000000000      0.000000000      0.000000000
Cl       2.324385860     -0.289346661      2.673116940
Cl       0.021829894     -0.067024745      5.561786609
Cl       4.811699742      0.160074844     -1.798590748
Cl       4.871750229      0.371725981     -4.955269046
Cl       2.158914161      0.410846194     -6.563191990
Cl      -0.583577242      0.251463708     -4.974239438
O        2.047096194      0.000000000     -0.707640961
O       -0.218086934      0.018626627     -2.057317009
N       -2.082072306      0.259874848      2.592162829
N        0.271399171      2.066495994      2.649590869
N       -0.265155529     -2.070167574      2.589815993
C       -2.700316185      0.462142575      3.749690855
H       -2.052841732      0.494182389      4.638669550
C       -4.093067804      0.591046701      3.857161964
H       -4.536980112      0.757047980      4.839773079
C       -4.853663355      0.486456388      2.721039008
H       -5.944379155      0.564481763      2.759409503
C       -4.226975824      0.276226701      1.472493172
C       -4.984563730      0.165099481      0.280912285
H       -6.073998692      0.234616675      0.350830700
C       -4.359659972     -0.020979567     -0.925441531
H       -4.943191186     -0.106939129     -1.845502729
C       -2.950251699     -0.087066946     -0.982399665
H       -2.461821195     -0.203975236     -1.954715183
C       -2.171215243      0.009931704      0.155418542
C       -2.802005240      0.178910333      1.415862046
C        0.386557974      2.692574040      3.814164326
H        0.340989604      2.050047471      4.704494326
C        0.547371203      4.082798609      3.919131539
H        0.639800343      4.532723631      4.908579699
C        0.574272791      4.832614176      2.772301578
H        0.686930119      5.920342763      2.806356316
C        0.453162456      4.197423799      1.515528526
C        0.462460810      4.943318636      0.312010205
H        0.567914158      6.029963112      0.376918395
C        0.333043436      4.314165657     -0.899856019
H        0.326754188      4.889118507     -1.828891069
C        0.212328971      2.908946017     -0.948432114
H        0.100935537      2.424298476     -1.923730078
C        0.217454274      2.147460900      0.203126115
C        0.315711100      2.776028959      1.468582328
C       -0.582357954     -2.703393765      3.712596885
H       -0.714830206     -2.067244812      4.597416833
C       -0.688563748     -4.100252446      3.795252432
H       -0.950507327     -4.556518433      4.750863542
C       -0.432629161     -4.849932602      2.676256502
H       -0.478434670     -5.942735698      2.701852823
C       -0.106682296     -4.206986895      1.460780732
C        0.156693335     -4.946052178      0.281372470
H        0.117998568     -6.037812921      0.334073338
C        0.447292357     -4.303353332     -0.895034658
H        0.651692748     -4.872206090     -1.805158168
C        0.462625345     -2.892075818     -0.935790078
H        0.657147011     -2.398146074     -1.893042320
C        0.217980506     -2.141294313      0.194249639
C       -0.050027359     -2.780861418      1.428806223
C        2.131260054      0.091726925     -2.011264306
C        3.340118497      0.178916410     -2.715587643
C        3.357314701      0.274364409     -4.118436020
C        2.156194718      0.290483698     -4.834518141
C        0.936078197      0.209478935     -4.137991942
C        0.917583947      0.099616129     -2.749798766
59
Complex 12
Pt       0.000000000      0.000000000      2.897880558
Sb       0.000000000      0.000000000      0.000000000
Cl       0.985045877     -2.018355052      3.536985644
Cl       2.002868504      1.150332605      3.270198354
Cl       1.096741563     -4.875658617      0.752109184
Cl       4.158965379     -5.324852449      1.440271469
Cl       6.101570697     -2.844750191      1.519392807
Cl       4.968991737      0.040428062      0.859033101
O        0.464756795     -2.045187686      0.122310746
O        2.089102584      0.000000000      0.126244688
N       -1.840202200     -0.948747705      2.746586291
N       -0.910365018      1.856048583      2.599745615
C       -2.327637250     -1.416661170      3.889735882
H       -1.663800047     -1.359701728      4.758267369
C       -3.618603837     -1.946141294      4.015666244
H       -3.955983216     -2.312382962      4.986084398
C       -4.422827490     -1.968265325      2.904403427
H       -5.445276509     -2.354054221      2.952836520
C       -3.929693374     -1.494073382      1.668734791
C       -4.736349004     -1.519750197      0.504370912
H       -5.758663233     -1.899353759      0.587860982
C       -4.234166187     -1.087932280     -0.694154188
H       -4.846790304     -1.109722581     -1.598435343
C       -2.898342753     -0.634218858     -0.768680698
H       -2.513152095     -0.345304560     -1.750976268
C       -2.080627110     -0.570103475      0.341962477
C       -2.592944749     -0.992266080      1.598981640
C       -1.561286669      2.346958512      3.645195458
H       -1.774244234      1.647969591      4.461529236
C       -1.925565400      3.697366578      3.751859316
H       -2.464293404      4.039000527      4.636576757
C       -1.538137505      4.560336283      2.755433788
H       -1.746569929      5.632066805      2.823742208
C       -0.852084893      4.065960027      1.623567291
C       -0.390653679      4.916513733      0.587751830
H       -0.574432863      5.991158885      0.675161105
C        0.283570646      4.397298287     -0.488420753
H        0.664361626      5.053700425     -1.274492776
C        0.453055868      2.997915386     -0.605738531
H        0.939452988      2.602638631     -1.503965609
C       -0.007093107      2.135841950      0.366746439
C       -0.598510734      2.665804930      1.539042783
C        1.734329092     -2.290309920      0.400407233
C        2.219519885     -3.556436865      0.726121418
C        3.569073744     -3.737817680      1.068553408
C        4.432329002     -2.636067822      1.101947583
C        3.944124901     -1.354998130      0.793280414
C        2.612839195     -1.176491434      0.412373458
C        0.024803909      0.023313445     -2.141855433
C       -0.702981461      0.962974768     -2.882239291
H       -1.323699125      1.714742895     -2.380355240
C       -0.651485419      0.952543880     -4.275409421
H       -1.224745724      1.689240492     -4.845246751
C        0.130491552      0.006909087     -4.936760872
H        0.173260380      0.000825688     -6.029556952
C        0.856179322     -0.930684639     -4.204834537
H        1.469578576     -1.674763391     -4.720721915
C        0.803039315     -0.925836977     -2.811405058
H        1.372081177     -1.674229521     -2.251337391
